# Supplementary material for: TP53 DNA Binding Domain Mutations Predict Progression-Free Survival of Bevacizumab Therapy in Metastatic Colorectal Cancer
Source: Cancers (Basel). 2019 Jul 30;11(8):1079. doi: 10.3390/cancers11081079 (PMC6721375; doi:10.3390/cancers11081079)
Supplement: Supplementary file 1 [file cancers-11-01079-s001.zip]

Archive with 11 entries (10 files):
- Supplementary Figure 1.pdf
- __MACOSX/
- __MACOSX/._Supplementary Figure 1.pdf
- Supplementary Figure 2.pdf
- __MACOSX/._Supplementary Figure 2.pdf
- Supplementary Table 1.xlsx
- __MACOSX/._Supplementary Table 1.xlsx
- Supplementary Table 2.xlsx
- __MACOSX/._Supplementary Table 2.xlsx
- Supplementary Table 3.xlsx
- __MACOSX/._Supplementary Table 3.xlsx
