# Supplementary material for: TP53 DNA Binding Domain Mutations Predict Progression-Free Survival of Bevacizumab Therapy in Metastatic Colorectal Cancer
Source: Cancers (Basel). 2019 Jul 30;11(8):1079. doi: 10.3390/cancers11081079 (PMC6721375; doi:10.3390/cancers11081079)
Supplement: Supplementary file 1 [file cancers-11-01079-s001.zip › Supplementary Table 1.xlsx]

## Sheet: Supplementary Table 1
Table S1: Gene selection for copy number analysis.
Gene	CN gain in any patient	CN gain included in alterations correlated with PFS	CN<2 in any patient	CN loss considered for correlation with PFS
AKT1	yes	yes	yes
ERBB2	yes	yes	yes
FGFR1	yes	yes	yes
IGF1R	yes	yes	yes
MDM2	yes	yes	yes
MDM4	yes	yes	yes
PIK3CB	yes	yes	yes
BCL9	yes	yes
CDK4	yes	yes
ERBB3	yes	yes
NF1	yes		yes	yes
PIK3C2B	yes		yes
BAP1			yes	yes
CDKN2A			yes	yes
CDKN2C			yes	yes
NF2			yes	yes
PTEN			yes	yes
SMAD2			yes	yes
SMAD4			yes	yes
TP53			yes	yes
ALK			yes
APC			yes
ARID1A			yes
ARID2			yes
ERBB4			yes
FGFR2			yes
FGFR3			yes
IGF2R			yes
KDR			yes
KRAS			yes
MAP2K2			yes
MAP2K4			yes
PDGFRB			yes
PIK3CA			yes
PIK3CD			yes
PIK3R2			yes
ROS1			yes
