# Supplementary material for: TP53 DNA Binding Domain Mutations Predict Progression-Free Survival of Bevacizumab Therapy in Metastatic Colorectal Cancer
Source: Cancers (Basel). 2019 Jul 30;11(8):1079. doi: 10.3390/cancers11081079 (PMC6721375; doi:10.3390/cancers11081079)
Supplement: Supplementary file 1 [file cancers-11-01079-s001.zip › Supplementary Table 2.xlsx]

## Sheet: Supplementary Table 2
Table S2: TP53 mutations and clinical outcome for all study patients.
Sample ID	Amino acid change (if applicable)	Any TP53 mutation	TP53 L2, L3, LSH missense mutations	TP53 hotspot missense mutations	TP53 DBD missense mutations	TP53 truncating mutations	PFS (months)	PFS status	Change from baseline (%)	Response
B00523	p.K164fs	1	0	0	0	1	3.03	1	27.5	0
A00023	p.Q192*	1	0	0	0	1	3.07	1	39.3	0
B00557	p.P151S	1	0	0	1	0	3.17	1	145.7	0
B00524	p.K132R	1	1	0	1	0	3.33	1	50	0
B00533		0	0	0	0	0	4.17	1	32	0
B00559	p.V272L	1	1	0	1	0	5.17	1	9.5	0
A00019	p.V274F	1	1	0	1	0	5.37	1	12	0
A00014		0	0	0	0	0	7.53	1	-33.7	1
B00550	p.P152L	1	0	0	1	0	7.8	1	-13.8	0
B00543	p.R196*	1	0	0	0	1	8.33	1	-43.8	1
B00560	p.R273H	1	1	1	1	0	9.2	1	-17.8	0
B00518		0	0	0	0	0	9.4	1	-19.2	0
B00554	p.R273C	1	1	1	1	0	9.47	1	-30.8	1
B00562		0	0	0	0	0	9.5	1	10.9	0
B00531		0	0	0	0	0	9.57	1	0.8	0
B00546		0	0	0	0	0	9.7	1	-32	1
B00538	p.R337C	1	0	0	0	0	9.77	1	-1.5	0
B00541	p.A161fs	1	0	0	0	1	9.8	1	-15.7	0
B00561	p.R175H	1	1	1	1	0	10.1	1	0.9	0
B00540	p.C242fs	1	0	0	0	1	11.2	1	-39.7	1
B00547	p.R175H	1	1	1	1	0	12.43	1	-12.1	0
A00074	p.R273H	1	1	1	1	0	12.93	1	-35.8	1
B00535	p.I255F	1	0	0	1	0	13.2	1	-32.2	1
B00534		0	0	0	0	0	13.97	1	-45.1	1
B00519	p.R273H	1	1	1	1	0	14	1	-33.6	1
A00013	p.R175H	1	1	1	1	0	14.07	1	-50.2	1
B00539	p.R248W	1	1	1	1	0	14.33	1	-43.6	1
B00542	p.T253A	1	0	0	1	0	14.53	1	-38.1	1
A00029		0	0	0	0	0	14.83	1	-31.6	1
B00570	p.G245D	1	1	1	1	0	15.27	1	-19.8	0
B00551	p.R175H	1	1	1	1	0	16.93	1	-65.7	1
B00520	p.E285K	1	1	0	1	0	20.77	1	-39.1	1
B00521	p.S215R	1	0	0	1	0	22.53	1	-3.6	0
A00076	p.R175H	1	1	1	1	0	22.7	1	-35.4	1
B00573	p.R273C	1	1	1	1	0	36.73	0	-43	1
B00527	p.S215N	1	0	0	1	0	70.87	0	-30	1
