# Supplementary material for: TP53 DNA Binding Domain Mutations Predict Progression-Free Survival of Bevacizumab Therapy in Metastatic Colorectal Cancer
Source: Cancers (Basel). 2019 Jul 30;11(8):1079. doi: 10.3390/cancers11081079 (PMC6721375; doi:10.3390/cancers11081079)
Supplement: Supplementary file 1 [file cancers-11-01079-s001.zip › Supplementary Table 3.xlsx]

## Sheet: Supplementary Table 3
Table S3: Clinicopathological characteristics of patients with TP53 DBD missense and TP53 truncating mutations.
	All patients	TP53 wild-type or non-DBD missense mutation	TP53 DBD missense mutation	p Value	TP53 wild-type or non-truncating mutation	TP53 truncating mutation	p Value
	n (%)	n (%)	n (%)		n (%)	n (%)
Total number	36 (100)	14 (39)	22 (61)		31 (86)	5 (14)
Sex				1			0.376
Male	21 (58)	8 (57)	13 (59)		17 (55)	4 (80)
Female	15 (42)	6 (43)	9 (41)		14 (45)	1 (20)
Age				0.733			0.338
<60	18 (50)	6 (43)	12 (55)		17 (55)	1 (20)
>60	18 (50)	8 (57)	10 (45)		14 (45)	4 (80)
Median (range, years)	60 (33-87)	62 (33-75)	58 (33-87)		57 (33-87)	64 (50-75)
Histologic grade				1			1
low grade1	33 (92)	13 (93)	20 (91)		28 (90)	5 (100)
high grade2	3 (8)	1 (7)	2 (9)		3 (10)	0 (0)
Metastatic pattern				0.171			0.65
metachronous	17 (47)	9 (64)	8 (36)		14 (45)	3 (60)
synchronous	19 (53)	5 (36)	14 (64)		17 (55)	2 (40)
Primary tumor site				0.499			0.008
Colon	21 (58)	7 (50)	14 (64)		21 (68)	0 (0)
Rectum	15 (42)	7 (50)	8 (36)		10 (32)	5 (100)
Number of metastatic sites				0.499			1
1	21 (58)	7 (50)	14 (64)		18 (58)	3 (60)
>1	15 (42)	7 (50)	8 (36)		13 (42)	2 (40)
Treatment regimen				1			0.466
1st line	32 (89)	13 (93)	19 (86)		28 (90)	4 (80)
2nd line	4 (11)	1 (7)	3 (14)		3 (10)	1 (20)
1: well-differentiated/moderately-differentiated.
2: poorly-differentiated
